# Supplementary material for: Effect of the Deposition Time on the Structural, 3D Vertical Growth, and Electrical Conductivity Properties of Electrodeposited Anatase–Rutile Nanostructured Thin Films
Source: Micromachines (Basel). 2022 Aug 21;13(8):1361. doi: 10.3390/mi13081361 (PMC9412731; doi:10.3390/mi13081361)
Supplement: Supplementary file 1 [file micromachines-13-01361-s001.zip]

Archive with 1 entries (1 files):
- micromachines-1858084-supplementary.pdf
